# Supplementary material for: Hierarchically Porous Hollow TiO2 Nanofibers Coupled with Fluorescence-Tuned Graphene Quantum Dots for Efficient Visible-Light Photocatalysis
Source: Molecules. 2026 Apr 26;31(9):1430. doi: 10.3390/molecules31091430 (PMC13164789; doi:10.3390/molecules31091430)
Supplement: Supplementary file 1 [file molecules-31-01430-s001.zip]

Archive with 1 entries (1 files):
- molecules-4263586-supplementary.pdf
